# Supplementary material for: Molecular Dynamics Model to Explore the Initial Stages of Anion Exchange involving Layered Double Hydroxide Particles
Source: Nanomaterials (Basel). 2022 Nov 17;12(22):4039. doi: 10.3390/nano12224039 (PMC9695576; doi:10.3390/nano12224039)
Supplement: Supplementary file 1 [file nanomaterials-12-04039-s001.zip]

Archive with 1 entries (1 files):
- nanomaterials-2000576-supplementary.pdf
